# Supplementary material for: The Utility of Sperm DNA Fragmentation as a Diagnostic Tool for Male Infertility and Its Predictive Value for Assisted Reproductive Technology Outcomes
Source: Int J Mol Sci. 2025 Jun 30;26(13):6314. doi: 10.3390/ijms26136314 (PMC12250217; doi:10.3390/ijms26136314)
Supplement: Supplementary file 1 [file ijms-26-06314-s001.zip]

Archive with 1 entries (1 files):
- ijms-3680491-supplementary.pdf
